# Supplementary material for: Detection of Germanium Nanocrystals as Tracer Materials in Polypropylene via Raman Spectroscopy
Source: Materials (Basel). 2026 May 22;19(11):2185. doi: 10.3390/ma19112185 (PMC13257731; doi:10.3390/ma19112185)
Supplement: Supplementary file 1 [file materials-19-02185-s001.zip]

Archive with 1 entries (1 files):
- materials-4305573-supplementary.pdf
